# Supplementary material for: Hemodynamics and pathology of an enlarging abdominal aortic aneurysm model in rabbits
Source: PLoS One. 2018 Oct 12;13(10):e0205366. doi: 10.1371/journal.pone.0205366 (PMC6185729; doi:10.1371/journal.pone.0205366)
Supplement: S1 Table — (XLSX) [file pone.0205366.s001.xlsx]

## Sheet: Sheet1
	Group A									Group B									Group C
0	4.1	4.2	4	4.1	4	3.9	3.5	4		4	4.1	3.2	3.3	5	4.9	3.8	4.4		3.5	4.1	3.7	3.9	3.3	3.3	3.8	3.5
1w	5.6	5.7	4.1	4.6	4.8	5.1	4.6	4.9		4.6	4.5	4.7	4.6	4.2	5.4	4.8	4.6		3.8	3.9	3.9	3.5	3	3.2	3.7	3.2
3w	5.6	6.5	6.1	5.4	6	5.1	4.5	5.8		5.7	4.7	6.2	6.2	5.1	6.4	5.7	4.9		3.9	3.8	3.7	3	3.5	3.9	3.8	3.4
5w	4.4	5	5.5	8.2	5.8	5.6	7.3	6.7		5.6	5.6	6.9	6	7.3	6.5	7.3	6.7		4.4	3.8	4.1	3.5	3.3	3.7	3.9	3.3
15w	5.8	7.4	6.4	4.3	4.7	5.8				5.9	6.8	6.3	6.4	8.9	7.7	9.7	7.1		3	3.2	3.9	3.8	3.7	4	3.7	3.8
