# Supplementary material for: Hemodynamics and pathology of an enlarging abdominal aortic aneurysm model in rabbits
Source: PLoS One. 2018 Oct 12;13(10):e0205366. doi: 10.1371/journal.pone.0205366 (PMC6185729; doi:10.1371/journal.pone.0205366)
Supplement: S2 Table — (XLSX) [file pone.0205366.s002.xlsx]

## Sheet: Sheet1
Media	Group C									Group A									Group B
1 w	34.9	34.1	29.7	37.5	26.6	36.7	29	43.2		15.8	34.3	36.4	38.9	23.3	19.2	29.4	27.1		24	32.2	33.1	30.7	31.4	34.1	44.9	32.1
5 w	36.4	26.8	23.9	25.6	39.7	37.9	38	29.1		27.1	38.5	27.5	38	26.1	31.5	39.2	32.7		52.3	21.7	28.6	37.4	55.7	42.8	38.9	45.8
15 w	34.1	28.4	25.8	26.9	35.1	34.5	36.9	40.1		19.2	25.3	46.7	45.8	54.2	49.4				30.4	55.4	27.6	48.1	37.9	34.4	33.2	52.2
Intima	Group C									Group A									Group B
1 w	3	0	0	0	0	0	0	0		4.3	6.8	2	3.6	0	0	0	0		1.8	0	3.5	0	0	4.4	0	0
5 w	0	0	0	0	2	0	0	0		14	28.6	52.5	8.9	52.2	13.4	14.2	8.2		21.4	15.8	0.5	29	4.1	25.1	20	34.3
15 w	0	0	0	0	1	0	0	0		56.8	33.6	38.9	45.6	45.6	37.3				16.8	27.9	26.5	23.1	8.9	6.8	14.3	8
IMT	Group C									Group A									Group B
1 w	37.9	34.1	29.7	37.5	26.6	36.7	29	43.2		20.1	41.1	38.4	42.5	23.3	19.2	29.4	27.1		25.8	32.2	36.6	30.7	31.4	38.5	44.9	32.1
5 w	36.4	26.8	23.9	25.6	41.7	37.9	38	29.1		41.1	67.1	80	46.9	78.3	44.9	53.4	40.9		73.7	37.5	29.1	66.4	59.8	67.9	58.9	80.1
15 w	34.1	28.4	25.8	26.9	36.1	34.5	36.9	40.1		76	58.9	85.6	91.4	99.8	86.7				47.2	83.3	54.1	71.2	46.8	41.2	47.5	60.2
IMR	Group C									Group A									Group B
1 w	0.09	0	0	0	0	0	0	0		0.27	0.2	0.05	0.09	0	0	0	0		0.08	0	0.11	0	0	0.13	0	0
5 w	0	0	0	0	0.05	0	0	0		0.52	0.74	1.91	0.23	2	0.43	0.36	0.25		0.41	0.73	0.02	0.78	0.07	0.59	0.51	0.75
15 w	0	0	0	0	0.03	0	0	0		2.96	1.33	0.83	1	0.84	0.76				0.55	0.5	0.96	0.48	0.23	0.2	0.43	0.15
