# Supplementary material for: Hemodynamics and pathology of an enlarging abdominal aortic aneurysm model in rabbits
Source: PLoS One. 2018 Oct 12;13(10):e0205366. doi: 10.1371/journal.pone.0205366 (PMC6185729; doi:10.1371/journal.pone.0205366)
Supplement: S3 Table — (XLSX) [file pone.0205366.s003.xlsx]

## Sheet: Sheet1
Elastin	Group C									Group A									Group B
1 w	3356.8	2361.1	3976.5	2734.1	2813.2	2347.1	4517.8	4100		196.9	1224.2	2462.1	879.5	2523.1	993.5	1743	1772.2		515.4	1995.4	950.1	2438.8	709.1	539.8	2661.4	1229.2
5 w	3317.6	4948.1	3215.1	3162.5	2359.3	2500.1	1704.5	4201.1		1569	3160.6	3119.8	2446.8	2563.5	2378.5	2277.8	2416.7		1999.1	3028.4	2756.8	2500.9	1801.6	2151	2354	2102.2
15 w	3159.8	4386.8	2882.7	3343.3	2824.5	2494.7	2264.1	3900.2		2442.2	3177.9	3220.5	3989.8	2643.8	1461.7				1727.2	1971.8	1836.9	1522.8	1406.7	2680	2638	1588.8
SMC	Group C									Group A									Group B
1 w	105488	34759.2	38416.1	45265.9	34666.8	21125	32405.3	34846.6		13051.4	36900.8	19874.3	7912.7	25983	23259.6	24662.3	19051.8		10793.1	17562.7	6003.1	31706.3	33713	19042.9	21543	26501.3
5 w	34761.7	47421.9	35228.1	32243.4	56254.1	41009	43432.2	41183.7		21843.4	30356.3	36741	25026.4	41113.5	26327.1	31167.1	32302		26185.7	23436.6	29391.7	25038.2	21794.7	23774.5	28617	25408.2
15 w	86303.5	38611.5	39169.9	38376	31981.7	29398.6	49590.6	37336.7		69194.3	78421.7	76099.8	83528.2	80954	68900.6				49375.2	35775.7	42575.5	33089.6	43851.5	39625.6	35750.5	38855.5
