# Supplementary material for: Hemodynamics and pathology of an enlarging abdominal aortic aneurysm model in rabbits
Source: PLoS One. 2018 Oct 12;13(10):e0205366. doi: 10.1371/journal.pone.0205366 (PMC6185729; doi:10.1371/journal.pone.0205366)
Supplement: S4 Table — (XLSX) [file pone.0205366.s004.xlsx]

## Sheet: Sheet1
western blot
MMP2	Group C									Group A									Group B
1 w	0.17	0.14	0.14	0.15	0.15	0.16	0.16	0.15		0.19	0.14	0.14	0.51	0.7	0.58	0.64	0.58		0.44	0.44	0.32	0.43	0.52	0.4	0.21	0.39
5 w	0.15	0.15	0.17	0.13	0.15	0.15	0.15	0.16		0.51	0.61	0.54	0.42	0.4	0.71	0.31	0.4		0.35	0.44	0.57	0.43	0.43	0.41	0.56	0.44
15 w	0.11	0.12	0.16	0.17	0.14	0.13	0.13	0.14		0.52	0.6	0.21	0.49	0.59	0.61				0.09	0.15	0.21	0.43	0.2	0.07	0.41	0.39
MMP9	Group C									Group A									Group B
1 w	0.15	0.15	0.13	0.16	0.15	0.14	0.15	0.15		0.51	0.5	0.38	0.67	0.52	0.45	0.43	0.49		0.55	0.36	0.25	0.53	0.45	0.29	0.6	0.37
5 w	0.17	0.14	0.16	0.15	0.15	0.15	0.15	0.16		0.13	0.38	0.56	0.63	0.55	0.51	0.09	0.06		0.47	0.38	0.4	0.5	0.4	0.35	0.39	0.21
15 w	0.14	0.12	0.17	0.14	0.15	0.13	0.16	0.15		0.23	0.32	0.16	0.06	0.26	0.12				0.09	0.47	0.12	0.1	0.2	0.13	0.34	0.28
RAM11	Group C									Group A									Group B
1 w	0.17	0.16	0.16	0.16	0.17	0.16	0.16	0.16		0.57	0.48	0.22	0.65	0.56	0.44	0.8	0.47		0.44	0.29	0.69	0.47	0.43	0.28	0.54	0.31
5 w	0.15	0.15	0.16	0.16	0.15	0.16	0.16	0.16		0.58	0.41	0.44	0.53	0.48	0.46	0.51	0.42		0.39	0.31	0.46	0.44	0.37	0.38	0.32	0.29
15 w	0.14	0.15	0.14	0.17	0.14	0.14	0.15	0.16		0.45	0.53	0.07	0.06	0.08	0.08				0.12	0.1	0.03	0.44	0.09	0.37	0.28	0.15
